# Supplementary material for: Reduced replication origin licensing selectively kills KRAS-mutant colorectal cancer cells via mitotic catastrophe
Source: Cell Death Dis. 2020 Jul 1;11(7):499. doi: 10.1038/s41419-020-2704-9 (PMC7330027; doi:10.1038/s41419-020-2704-9)
Supplement: Supplementary file 8 — Table S3 - Antibodies [file 41419_2020_2704_MOESM8_ESM.xlsx]

## Sheet: Table S3
Table S3 - Antibodies
Antibody target	Manufacturer	#	dilution WB	dilution IF	dilution FACS
53BP1	Biomol Bethyl	A300-272A-M		1:100
BrdU	BD Bioscience	#347580			1:50
pCHK1 (S345)	CST	2341	1:1 000
pCHK2(T68)	CST	2661	1:2 000
Cleaved Caspase 3 (Asp175) Alexa Fluor® 647 Conjugate	CST	9602			1:50
cleaved PARP	CST	9541	1:1 000
Total PARP	CST	9532	1:1000
pERK1/2	CST	4370	1:2 000
γH2AX	Millipore	05-636		1:100	1:250
γH2AX	CST	9718		1:200
GAPDH	Invitrogen	AM4300	1:10 000
pHH3 (Ser10)	CST	9701		1:200
pHH3 (Ser10)	CST	5764			1:50
KRAS	OriGene	TA801672	1:2 000
MCM2	BD	610701	1:2 000	1:50
pMCM2 (S40)	Abcam	ab133243	1:1 000
MCM7	Santa Cruz	sc-9966	1:200
PCNA	Santa Cruz	sc-56	1:200
RPA32	Abcam	ab2175	1:500	1:300
pRPA32 (Thr21)	Abcam	ab61065	1:500
β-Tubulin	CST	2146	1:1 000
Vinculin	CST	4650	1:1 000
